# Supplementary material for: Time-Restricted Feeding Restores Obesity-Induced Alteration in Adipose Tissue Immune Cell Phenotype
Source: Nutrients. 2021 Oct 25;13(11):3780. doi: 10.3390/nu13113780 (PMC8623978; doi:10.3390/nu13113780)
Supplement: Supplementary file 1 [file nutrients-13-03780-s001.zip]

Archive with 1 entries (1 files):
- nutrients-1418828-supplementary.pdf
